# Supplementary material for: Genomic Epidemiology and National Seroprevalence Reveal the Widespread Distribution of Palyam Viruses in China
Source: Viruses. 2026 Jun 3;18(6):638. doi: 10.3390/v18060638 (PMC13307812; doi:10.3390/v18060638)
Supplement: Supplementary file 1 [file viruses-18-00638-s001.zip]

Archive with 1 entries (1 files):
- viruses-4265875-supplementary.pdf
